# Supplementary material for: Enhanced Performance of an Acoustofluidic Device by Integrating Temperature Control
Source: Micromachines (Basel). 2024 Jan 27;15(2):191. doi: 10.3390/mi15020191 (PMC10892017; doi:10.3390/mi15020191)
Supplement: Supplementary file 1 [file micromachines-15-00191-s001.zip]

Archive with 5 entries (4 files):
- micromachines-2823100 supplementary/
- micromachines-2823100 supplementary/S1.avi
- micromachines-2823100 supplementary/S2.avi
- micromachines-2823100 supplementary/S3.avi
- micromachines-2823100 supplementary/S4.avi
